# Supplementary material for: Direct Pathway Neurons in the Mouse Ventral Striatum Are Active During Goal-Directed Action but Not Reward Consumption During Operant Conditioning
Source: Biomedicines. 2024 Dec 2;12(12):2755. doi: 10.3390/biomedicines12122755 (PMC11673053; doi:10.3390/biomedicines12122755)
Supplement: Supplementary file 1 [file biomedicines-12-02755-s001.zip]

Archive with 1 entries (1 files):
- biomedicines-3318959-supplementary.mp4
